# Supplementary material for: Advanced Optimization of Clonazepam-Loaded Solid Self-Emulsifying Drug Delivery Systems: Comparison of Weighted Goal Programming and Desirability Function in a Quality by Design Framework
Source: Pharmaceutics. 2026 Feb 28;18(3):305. doi: 10.3390/pharmaceutics18030305 (PMC13029302; doi:10.3390/pharmaceutics18030305)
Supplement: Supplementary file 1 [file pharmaceutics-18-00305-s001.zip]

Archive with 1 entries (1 files):
- pharmaceutics-4146417-supplementary.pdf
